# Supplementary material for: The State of the Science on Chronic Comorbidities and Aging in Children and Adolescents with perinatally-acquired HIV
Source: Curr HIV/AIDS Rep. 2025 Dec 6;22(1):56. doi: 10.1007/s11904-025-00761-0 (PMC12681470; doi:10.1007/s11904-025-00761-0)
Supplement: Supplementary file 1 — Supplementary Material 1 [file 11904_2025_761_MOESM1_ESM.xlsx]

## Sheet: Sheet1
	Author	Year	Population	Age Range	Country/Region	Study Period	Methodology	Comorbidity/ies of Interest	Key Findings	PubMed Link	Identified
	Rose et al.	2024	CAPHIV vs. HUU	11-14 years	South Africa	November 2020 - August 2023	Longitudinal study measuring controlled attenuation parameter and liver stiffness	Liver stiffness; hepatic steatosis	No significant difference between groups	PMID:38905492	Pubmed Search
	Onyia et al.	2024	CAPHIV vs. HEU	4-11 years	Nigeria	Not specified	Cross‑sectional study assessing salivary properties (via clinical oral data and questionnaires)	Salivary properties; oral health	Significant differences in salivary parameters between groups	PMID:38627731	Pubmed Search
	van der Post et al.	2024	CAPHIV vs. HIV-negative adolescents	15-21 years	Amsterdam	February 2017 - July 2018	Plasma lipidomic profiling in cART‑treated adolescents vs. matched controls	Plasma lipidomic profiles	No significant differences observed	PMID:38675922	Pubmed Search
	Dirajlal‑Fargo et al.	2024	CAPHIV vs. HUU	10-18 years	Uganda	2017-2021	Longitudinal study assessing factors associated with insulin resistance	Insulin resistance	Higher insulin resistance in HIV‑infected youth compared to controls	PMID:37788113	Pubmed Search
	Coker et al.	2024	CAPHIV (perinatally infected)	5–18 years (estimated)	United States	May-November 2019	Cross‑sectional study using oral swabs and PCR for HPV DNA	Oral HPV infection	CAPHIV showed a significantly higher prevalence of oral HPV infection compared to HIV‑negative peers; lower CD4 counts were associated with increased HPV positivity.	PMID: 39688870	Cross Ref
	Mmbaga et al.	2024	CLHIV (young children with HIV + SAM)	6–36 months	Malawi, Tanzania, Uganda, and Zimbabwe	October 2015 - September 2017	Prospective cohort (IMPAACT P1092)	Growth outcomes	Combination ART and nutritional rehabilitation improved growth metrics in young children with severe acute malnutrition and CHLIV.	PMID: 38808862	Cross Ref
	O’Connell et al.	2023	CAPHIV vs. HEU vs. HUU	4-8 years old	Nigeria	Not specified	Cross‑sectional study of the supragingival mycobiome using sequencing methods	Oral mycobiome; dental caries associations	The mycobiome of HEU children correlated more strongly with caries‑free taxa than that of CAPHIV	PMID:37874172	Pubmed Search
	Rehman et al.	2023	CWH vs. HUU vs. CWH with chronic lung disease (CLD)	8-20 years old	Malawi and Zimbabwe	2016-2021	Secondary analysis of cohort data of 945 adolescents	Growth profiles and chronic lung disease	Significant differences in growth profiles were observed between CAPHIV and uninfected peers. CWH and co-morbid CLD had the greatest degree of growth faltering.	PMID:37960240	Pubmed Search
	Kuhn et al.	2023	CLWH (school‑age children who started ART early)	5-9 years old	South Africa (Johannesburg)	February 2013 - August 2014	Observational study of oral microbiota composition via sequencing	Oral microbiota composition in children who have received ART from a very young age	CLWH exhibited a significantly distinct profile of less diverse oral bacterial taxa than their age-matched controls	PMID:37199568	Pubmed Search
	Davies et al.	2023	CHIV vs. CHEU	Not specified(likely school‑age)	South Africa	March 2014-March 2020	Cross‑sectional study measuring pulse wave velocity	Arterial stiffness	No significant difference in pulse wave velocity between CAPHIV and controls.	PMID:36928069	Pubmed Search
	Dirajlal‑Fargo et al.	2023	CAPHIV vs.HIV-	10-18 years old	Uganda	2017-2021	Prospective observational cohort study using plasma and celular markers of monocyte activation	Immune activation; gut integrity and changes in systemic inflammation	Ugandan PHIV with viral suppression demonstrated persistent T-cell activation in along with some improvements in gut integrity over time.	PMID:37056779	Pubmed Search
	Wang et al.	2023	CALHIV vs. controls	10-21 years old	Nairobi	2017-2019	Cross‑sectional randomized control study nested in a longitudinal cohort study of CALHIV analyzing associations of oral diseases with oral health–related quality of life (OHRQoL).	Oral disease; oral health–related quality of life	HIV was associated with poorer oral health–related quality of life, highlighting the need for integrated dental care.	PMID: 35354307	Cross Ref
	Gie et al.	2023	CHIV vs.CHEU vs. CHU	6 months-3 years	Cape Town, South Africa	September 2013-March 2020	Longitudinal cohort study	Lung function	Longitudinal tracking showed varied lung function trajectories, emphasizing the need for individualized follow‑up.	PMID: 37479478	Cross Ref
	Sirois et al.	2022	YAPHIV vs. YAPHEU	7-19 years old	United States and Puerto Rico	2006-2021	Longitudinal cohort study of resilience and aging markers	Aging markers; resilience	No significant differences in resilience markers between YAPHIV and YAPHEU groups	PMID:36176020	Pubmed Search
	Mahtab et al.	2022	YLPHIV vs. HIV-U	9-11 years	South Africa (Cape Town)	July 2013-March 2015	Observational study	Mental health; metabolic outcomes	Significant differences in mental health and metabolic outcomes were observed in CAPHIV	PMID:34236921	Pubmed Search
	McClung et al.	2022	WLHIV vs. without HIV	13-22 years old	Botswana	October 2019–January 2021	Cross‑sectional study using DNA HPV-typing analysis	HPV prevalence	Higher HPV prevalence in HIV‑infected women compared to uninfected; implications for HPV vaccine monitoring in the future.	PMID:35193517	Pubmed Search
	Simms et al.	2022	CAPHIV (older children with perinatally acquired HIV)	10-19 years old	Zimbabwe	January 2019-January 2020	Prospective cohort study	Growth improvement	PST training for CATS did not reduce virological nonsuppression but improved CMD and depression symptoms in adolescents with HIV in Zimbabwe, compared to standard Zvandiri care.	PMID: 34986170	Cross Ref
	Gie et al.	2022	HEU vs. HU	7-10 years old	Cape Town, South Africa	September 2013-March 2020	Cross‑sectional study	Lung function	Some lung function deficits persisted despite early ART, indicating the need for ongoing pulmonary surveillance.	PMID: 35350281	Cross Ref
	Akhigbe et al.	2022	CAPHIV vs. HEU vs. HUU	4-11 years old	Nigeria	May-December 2019	Cross‑sectional study	Dental caries	HI children had significantly higher caries experience compared to HEU and HUU groupds. Age‑specific differences in caries prevalence were observed, supporting the importance of early dental screening and interventions.	PMID: 36167498	Cross Ref
	Seminario et al.	2022	CALHIV	<12 months of age -12 years of age	Kenya	2007-2010; 2004-2005	Cross‑sectional study	Vitamin D status; oral diseases	ART initiation was associated with changes in vitamin D levels and a reduction in certain oral diseases.	PMID: 36227876	Cross Ref
	van Genderen et al.	2021	PHIV vs. age-matched controls	8-18 years old	Not specified	2012-2018	Longitudinal neuroimaging analysis of cerebral blood flow via MRI	Cerebral blood flow	No significant differences in cerebral blood flow compared to healthy controls	PMID:34834985	Pubmed Search
	van Opstal et al.	2021	CAPHIV vs. uninfected siblings	5-18 years old	Netherlands	April 2014-July 2016	Cross‑sectional neuropsychological and psychosocial assessment	Cognitive and psychosocial functioning	HIV-infected children showed more neuropsychological and psychosocial issues, especially in attention and executive functioning, compared to siblings and Dutch norms.	PMID:34696375	Pubmed Search
	van Biljon et al.	2021	CAPHIV vs. HIV-	5–11 years	Not specified	Not specified	Longitudinal multivariate neuroimaging analysis of brain metabolite levels	Brain metabolite levels	Significant alterations in brain metabolites (elevated GPC+PCh across regions and significantly higher BG-mI and MFGM-mI) were seen in children living with PHIV. These findings suggest persistent inflammation across the brain despite early ART initiation.	PMID:33961998	Pubmed Search
	Jao et al.	2021	YPHIV vs. YPHEU	7-15 years old	United States and Puerto Rico	2007-2013	Cross‑sectional study of blood mitochondrial function in peripheral blood mononuclear cells	Mitochondrial function	Abnormal mitochondrial function was observed in YPHIV, leading to increased immunosuppression and viremia.	PMID:33730749	Pubmed Search
	Jacobson et al.	2021	PHIV vs. age-matched controls	7-25 years old	United States	Not specified	Cross‑sectional study of 396 children to assess immune markers and bone density via Tanner stages of pubertal evolution and DXA scans	Immune markers and their correlation with bone density	No significant differences in bone density were found between CAPHIV and controls. However, bone density of male PHIV were more negatively affected than females despite their HIV status.	PMID:33066711	Pubmed Search
	Shiau et al.	2021	YPHIV vs. YPHEU	Not specified	United States and Puerto Rico	March 2007-November 2009	Longitudinal cohort study	Epigenetic aging	Epigenetic aging patterns differed between CAPHIV and HEU, suggesting long‑term biological impacts of perinatal HIV.	PMID: 33587437	Cross Ref
	Kang et al.	2021	PHIV vs. PHEU	9-16 years old	United States (NYC)	2003-2018	Mixed‑methods (longitudinal/qualitative)	Stigma; mental health	Stigma trajectory significantly and negatively impacted mental health outcomes in PHIV, emphasizing the need for psychosocial support.	PMID: 33523346	Cross Ref
	Van den Hof et al.	2021	PHIV vs. matched controls	8-18 years old	Amsterdam, the Netherlands	December 2012-January 2014	Longitudinal imaging study	Brain development	PHIV who initiated ART early showed normal structural brain development over time.	PMID: 33710018	Cross Ref
	Kikuchi et al.	2021	CAPHIV vs. HIV-negative children	3–15 years	Cambodia	February–April 2018	Cross-sectional study; baseline survey of an RCT. Collected clinical oral health data and questionnaires to assess oral health-related growth	Oral mucosal disorders, dental caries, salivary flow, salivary pH level, oral health-related quality of life	HIV-positive children had significantly higher mean DMFT scores than HIV-negative children. Poorer dental status partly explained by lower salivary pH from high sucrose in administered medications.	PMID: 33782657	Cross Ref
	Aizire et al.	2020	AHEU vs. HUU children	6–18 months	Malawi and Uganda	2013–2014	Prospective cohort of AHEU children from the PROMISE trial and age-/sex-matched HUU controls. Weight-for-age (WAZ), length-for-age (LAZ), weight-for-length (WLZ), head-circumference-for-age (HCAZ) measured.	Physical growth deficits	Perinatal exposures to maternal HIV and antiretroviral drugs were associated with lower LAZ (including stunting), WAZ, and HCAZ than HUU children.	PMID: 31634154	Cross Ref
	Schulte et al.	2020	PHIV vs. PHEU	12-20 years old	Not specified	Not specified	Cross‑sectional observational metabolomic analysis of saliva samples	Periodontal disease; salivary metabolites	No significant differences in salivary metabolite levels were observed. Individuals with periodontitis, particularly among PHEU youth, had higher levels of cadaverine.	PMID:32915320	Pubmed Search
	Sainz et al.	2020	CAPHIV vs. non-infected controls	8-15 years old	Spain	October 2013-November 2014	Randomized pilot, double-blind, placebo-controlled study (Pediabiota Study) on a nutritional supplementation intervention	Intestinal microbiota	Nutritional intervention significantly altered gut microbiota composition via intestinal dysbiosis in CAPHIV.	PMID:32708743	Pubmed Search
	Gruver et al.	2020	CALHIV vs. HEU vs. HUU	4–6 years	KwaZulu-Natal, South Africa	2008-2010	Cross‑sectional study of cognitive and language development	Cognitive and language development	No significant differences in development were observed among the groups.	PMID:32618410	Pubmed Search
	Shiau et al.	2020	CLWH vs. uninfected control children	4-9 years old	South Africa (Johannesburg)	2017-2018	Longitudinal cross‑sectional study using caregiver reports combined with socio-economic and medical assessments	Educational delays	CLWH exhibited significant educational delays compared to HIV‑negative peers which may be due to biological factors or other social/ environmental factors.	PMID:31288549	Pubmed Search
	Dirajlal‑Fargo et al.	2020	PHIV vs. HEU vs. HUU	2-10 years old	Kampala, Uganda	Not specified	Cross‑sectional study measuring markers of systemic inflammation, monocyte activation and gut integrity	Insulin resistance; intestinal integrity	PHIV demonstrated disturbances in glucose metabolism along with higher BMI associated with insulin resistance.	PMID:31642582	Pubmed Search
	Lewis‑de Los Angeles et al.	2020	PHIV vs. HUU	11-20 years old	United States	2007-2009	Cross‑sectional neuroimaging analysis	Brain morphometry of grey matter	Significanly reduced cortical thickness, surface area, and gyrificationin grey matter observed in PHIV. Age and grey matter volume were inversely related in typically-developing youth, but not in those with PHIV.	PMID:32251906	Pubmed Search
	Struyf et al.	2019	HIV-infected vs. HIV-exposed	8 weeks-24 months	Blantyre, Malawi	2008-2011	Prospective community-based cohort study using multivariable linear mixed-effects regression models with random intercepts	Cognitive development	Significant deficits in cognitive development were observed in the first three months of life in HIV-infected vs. HIV-exposed children. This deficit did not increase if treated.	PMID:31791872	Pubmed Search
	Obiagwu	2019	CAPHIV vs. HIV-	4-24 months	Nigeria	3 months duration	Cross‑sectional study using physical examination with gross motor milestone assessments	Gross motor development	CAPHIV exhibited significant gross motor developmental delays compared to uninfected counterparts. Can manifest as early as 6 months in life.	PMID:31823952	Pubmed Search
	Moscicki et al.	2019	PHIV vs. PHEU	7-16 years old	United States and Puerto Rico	March 2007-November 2009	Prospective, obervational, cross‑sectional study assessing HPV antibody levels and vaccine effectiveness	HPV antibody levels; vaccine effectiveness	HPV4 antibody titers were lower in PHIV than PHEU youth, and protection against abnormal cytology was reduced in sexually active PHIV females.	PMID:30927547	Pubmed Search
	Copelyn et al.	2019	CAPHIV vs. HUU	12-23 years old	England	2013-2015	Cross‑sectional survey and interview	Self‑harm in adolescents	No significant differences in the high self‑harm rates are seen between CAPHIV and HIV‑negative peers.	PMID:31455290	Pubmed Search
	Jantarabenjakul et al.	2019	PHIV vs. PHEU	12-56 months	Thailand	2016-2017	Prospective cohort study assessed with the Mullen Scales of Early Learning (MSEL)	Neurodevelopment	Low risk of neurodevelopmental impairment was observed among early‑treated PHIV. However, not attending nursery school predicted poor developmental outcomes in PHIV children.	PMID:30990969	Pubmed Search
	Yadav et al.	2018	CALHIV vs . HIV-	6-12 years old	Not specified	Not specified	Cross‑sectional study involving neuropsychological (NP) assessment and resting-state functional magnetic resonance imaging (rs-fMRI)	Cognitive function; resting‑state brain activity	Resting-state fMRI and cognitive assessments in HIV-infected children revealed abnormal spontaneous neural activity (SNA) and functional connectivity (FC), which were significantly associated with lower cognitive scores.	PMID:30391858	Pubmed Search
	Coker et al.	2018	HU vs. HEU vs. HUU	6-72 months	Nigeria	Not specified	Cross‑sectional study	Dental caries	Perinatal HIV infection or exposure was linked to higher rates of dental caries compared to uninfected children.	PMID: 28746260	Cross Ref
	Abrams et al.	2018	PHIVYA vs. PHEUYA	9-16 years old	United States	2003-2008	Longitudinal cohort study	Behavioral health; adult milestones	PHIVYA and PHEUYA had higher rates of psychiatric disorders, neurocognitive impairments, and difficulties achieving typical adult milestones compared to uninfected peers.	PMID: 30097528	Cross Ref
	Horvath et al.	2018	PHIV vs. HIV negative	9-12 years old	South Africa	2013-2015	Epigenetic analysis	Accelerated aging and epigenetic clock	Markers of accelerated epigenetic aging were observed in adolescents with PHIV compared to controls.	PMID: 29746298	Cross Ref
	Iloh et al.	2017	HIV-infected girls vs. HUU girls	8-18 years old	Nigeria	Not specified	Cross‑sectional study using Tanner staging to classify the adolescent based on the level of sexual maturation into five stages	Pubertal development and sexual maturation	Girls with perinatal HIV infection delayed the onset of pubic hair and breast development but did not significantly affect sexual maturation.	PMID:28672738	Pubmed Search
	Macdonald et al.	2017	PHIV vs. HUU	9-21 years old	Canada	2009-2011	Sub-study of the prospective Children and women, AntiRetroviral and Markers of Aging (CARMA) cohort for assessment of muscle power via jumping mechanography	Muscle power	PHIV exhibited small muscle power deficits compared to HUU controls.	PMID:28574409	Pubmed Search
	Lewis‑de Los Angeles et al.	2017	PHIV vs. HUU	11-20 years old	United States	Not specified	Cross‑sectional neuroimaging and neuropsychological examination study	Grey matter brain volumes	PHIV had lower total and regional grey matter volumes associated with disease severity and lower cognitive performance.	PMID:28089557	Pubmed Search
	Kuilder et al.	2017	HIV-infected children vs. healthy children	3-14 years old	Indonesia	2013-2016	Cross‑sectional study measuring pulse wave velocity and aortic augmentation index via the Arteriograph system	Arterial stiffness	HIV infection was associated with increased arterial stiffness, as measured by increased pulse wave velocity (PWV) and aortic augmentation index, compared to healthy control group.	PMID:27885058	Pubmed Search
	Benki‑Nugent et al.	2017	Infants HIV-infected vs. HUU infants	0–2 years old	Nairobi	2011-2013	Prospective cohort study	Developmental milestones	Early‑treated CAPHIV had significant delays in milestone attainment compared to unexposed infants. However, HIV infected infants with viral suppression on ART had better recovery of developmental milestones than those without ART.	PMID:28095807	Pubmed Search
	Rajonson et al.	2017	CAPHIV vs.HUU siblings	5-15 years old	West Africa	Not specified	Cross‑sectional study	Dental caries	HIV‑infected children had a significantly higher prevalence of dental caries than their uninfected siblings.	PMID: 28233316	Cross Ref
	Ezeamama et al.	2016	PHIV vs. PHEU vs. PHU	6-18 years old	Kampala, Uganda	March 20, 2014-July 30, 2014	Retrospective cohort study using the Behavior Rating Inventory of Executive Function (BRIEF) questionnaire	Long-term executive function (EF)	PHIV demonstrated significant long-term deficits in executive function compared to control groups.	PMID:27124032	Pubmed Search
	van Dalen et al.	2016	CAPHIV vs. HIV-	8-18 years old	Amsterdam	Not specified	Cross‑sectional neuroimaging study	Neurometabolite levels	Perinatally HIV-infected children had increased Cho:Cre in white matter, suggestive of ongoing glial proliferation and association with poorer cognitive performance.	PMID:27015179	Pubmed Search
	Cohen et al.	2016	CAPHIV vs. HUU	8-18 years old	Not specified		Cross‑sectional neuroimaging study	Cerebral injury	CAPHIV exhibited significant cerebral injury compared to matched controls	PMID:26561287	Pubmed Search
	Moscicki et al.	2016	CAPHIV vs. HEU	12-18 years old	Not specified	Not specified	Observational study	Oral disease	CAPHIV youth and HEU exhibited a lower prevalence of HPV compared to HIV‑infected adults and healthy peers.	PMID: 27414680	Cross Ref
	Kuchar et al.	2015	CAPHIV vs. HIV-negative children	4–18 years (CAPHIV) and 3–18 years (controls)	Poland	1 year	Retrospective cohort measuring instances of respiratory tract infections (colds, sore throat, tonsillitis, otitis media, sinusitis, laryngitis, tracheitis, bronchitis, pneumonia)	Upper and lower respiratory tract infections	Incidence of respiratory infections per month was decreased in HIV-infected children compared to controls. No significant difference in pneumonia incidence. Possibly explained by CAPHIV avoiding sick individuals.	PMID: 25743596	Cross Ref
	Nzenze et al.	2015	CAPHIV vs. HUU	0-12 years old	South Africa (Soweto)		Prospective cohort study	Pneumococcal colonization	Temporal changes in pneumococcal colonization differed significantly after vaccine transition	PMID:25784729	Pubmed Search
	Ghate et al.	2015	HIV infected ART naïve children vs. HUU	6-12 years old	Pune, India	March 2013-March 2014	Cross‑sectional study using the Indian Child Intelligence Test (ICIT) following clinical examination	Cognitive function	No significant difference in cognitive function was observed in HIV-infected children, however significant differences in adaptive behaviors were observed.	PMID:25432090	Pubmed Search
	Ashby et al.	2015	CAPHIV vs. HUU siblings	16-25 years old	United Kingdom	Not specified	Cross‑sectional study using NC testing using a computerized battery, the International HIV Dementia Scale (IHDS) and the prospective and retrospective memory questionnaire (PRMQ)	Cerebral function	No significant differences in cerebral function were found between CAPHIV and their uninfected siblings	PMID:25874990	Pubmed Search
	Kuchar et al.	2015	CAPHIV vs. HUU children	3-18 years	Thailand & Cambodia	Not specified	Cross‑sectional study (respiratory infections sub‑study)	Upper and lower respiratory tract infections	HIV‑infected children had a lower monthly incidence of respiratory infections (except pneumonia) compared to HIV‑negative controls.	PMID: 25832143	Cross Ref
	Kerr et al.	2014	HEU vs. HUU children	1–12 years	Thailand and Cambodia	Not specified	Neurodevelopment sub-study at multiple hospitals comparing neurodevelopmental outcomes between HEU and HUU children	Neurodevelopmental outcomes	Modest yet significant reductions in VIQ, FSIQ, and BEAD Memory in HEU children compared to HUU children. The clinical impact of these differences remains unclear.	PMID: 24878112	Cross Ref
	Gadow et al.	2012	CAPHIV vs. healthy controls	6-17 years old	United States	Not specified	Longitudinal observational study	Mental health concerns	Emerging mental health issues (e.g., depression, anxiety) were noted in CAPHIV compared to peers.	PMID: 22772819	Cross Ref
	Couture et al.	2012	CALHIV (young women engaged in sex work, HIV co‑infected)	15-29 years old	Phnom Penh, Cambodia	August 2009-August 2010	Cross‑sectional study	HPV co‑infection	HIV co‑infection was linked to a higher prevalence of HPV infection and increased risk factors for cervical dysplasia.	PMID: 22839728	Cross Ref
	Ananworanich et al.	2010	HIV-infected Asian children (including LTNPs) vs. age-matched healthy control	1–12 years	Asia	Not specified	Flow cytometry analysis of lymphocyte and monocyte subsets in HIV-positive children. LTNPs compared with non-LTNPs and healthy controls.	Immune profile/lymphocyte subsets	Untreated HIV-infected Asian children had immune profiles with low counts of helper T cells, naïve T cells, B cells, and NK cells; high values for cytotoxic, activated helper, and cytotoxic T cells compared to healthy controls.	PMID: 21134574	Cross Ref
	Footnotes:
	AHEU: Antiretroviral-Exposed HIV-Exposed Uninfected
	ART: Antiretroviral therapy
	cART: Combination Antiretroviral Therapy
	CAPHIV: Children and Adolescents Perinatally HIV‑infected
	CALHIV: Children and Adolescents Living with HIV (general)
	CHIV: Children living with perinatal HIV
	CHEU: HIV exposed unifected children
	CWH: Children with HIV
	HEU: HIV‑Exposed Uninfected
	HUU: HIV‑Unexposed Uninfected
	HIV- - HIV seronegative
	LAZ: Length-for-Age Z-score
	WAZ: Weight-for-Age Z-score
	WLZ: Weight-for-Length Z-score
	WLHIV: Women Living with HIV
	HCAZ: Head Circumference-for-Age Z-score
	LTNP: Long-Term Non-Progressors
	SAM: Severe Acute Malnutrition
	cART: Combination Antiretroviral Therapy
	YAPHEU: Young adults with perinatally exposed HIV, Unaffected
	YAPHIV: Young adults with perinatally acquired HIV
	PHEUYA: Young adults living with perinatally acquired HIV infection
